# Supplementary material for: Regulation of Polyhomeotic Condensates by Intrinsically Disordered Sequences That Affect Chromatin Binding
Source: Epigenomes. 2022 Nov 3;6(4):40. doi: 10.3390/epigenomes6040040 (PMC9680516; doi:10.3390/epigenomes6040040)
Supplement: Supplementary file 1 [file epigenomes-06-00040-s001.zip]

Archive with 1 entries (1 files):
- epigenomes-1979523-supplementary.pdf
